# Supplementary material for: Comparative Diagnostic Performance of TST and IGRAs in the Diagnosis of Latent Tuberculosis Infection: A Systematic Review and Diagnostic Meta-Analysis
Source: Diagnostics (Basel). 2026 Mar 23;16(6):951. doi: 10.3390/diagnostics16060951 (PMC13025171; doi:10.3390/diagnostics16060951)
Supplement: Supplementary file 1 [file diagnostics-16-00951-s001.zip]

Archive with 7 entries (7 files):
- PRISMA_2020_checklist.pdf
- Supplementary Figure S1.png
- Supplementary Figure S2.png
- Supplementary Figure S3.png
- Supplementary Figure S4.png
- Supplementary Table S1.pdf
- Supplementary Table S2.pdf
